# Supplementary material for: Fabrication of Robust Superhydrophobic Surfaces with Dual-Curing Siloxane Resin and Controlled Dispersion of Nanoparticles
Source: Polymers (Basel). 2020 Jun 25;12(6):1420. doi: 10.3390/polym12061420 (PMC7362197; doi:10.3390/polym12061420)
Supplement: Supplementary file 1 [file polymers-12-01420-s001.zip]

Archive with 3 entries (3 files):
- Movie_S1.mp4
- Movie_S2.mp4
- polymers-829385-supplementary.docx
